# Supplementary material for: Group I Metabotropic Glutamate Receptors Modulate Motility and Enteric Neural Activity in the Mouse Colon
Source: Biomolecules. 2023 Jan 9;13(1):139. doi: 10.3390/biom13010139 (PMC9856182; doi:10.3390/biom13010139)
Supplement: Supplementary file 1 [file biomolecules-13-00139-s001.zip]

Archive with 1 entries (1 files):
- biomolecules-2074568-supplementary-done.pdf
